# Supplementary material for: Decorated Electrode Surfaces with Nanostructures and Metal-Organic Frameworks as Transducers for Sensing
Source: Sensors (Basel). 2024 Oct 20;24(20):6745. doi: 10.3390/s24206745 (PMC11511523; doi:10.3390/s24206745)
Supplement: Supplementary file 1 [file sensors-24-06745-s001.zip]

Archive with 1 entries (1 files):
- sensors-3155795-supplementary.pdf
